# Supplementary material for: Tumor invasion depth is a useful pathologic assessment for predicting outcomes in cervical squamous cell carcinoma after neoadjuvant radiotherapy
Source: Diagn Pathol. 2015 Nov 4;10:200. doi: 10.1186/s13000-015-0426-6 (PMC4632273; doi:10.1186/s13000-015-0426-6)
Supplement: Additional file 1: Figure S1. — Association of overall survival (OS) and progression-free survival (PFS) with the post-operative “y” Pathologic stage. (A) OS and (B) PFS curves show a slight difference with different post-operative “y” Pathologic staging after the radical hysterectomy. Note: Post-operative pathologic FIGO stage *: FIGO staging no longer includes Stage 0 (Tis). (ZIP 544 kb) [file 13000_2015_426_MOESM1_ESM.zip]

Archive with 2 entries (2 files):
- Figure S1A.jpg
- Figure S1B.jpg
