# Supplementary material for: Tumor invasion depth is a useful pathologic assessment for predicting outcomes in cervical squamous cell carcinoma after neoadjuvant radiotherapy
Source: Diagn Pathol. 2015 Nov 4;10:200. doi: 10.1186/s13000-015-0426-6 (PMC4632273; doi:10.1186/s13000-015-0426-6)
Supplement: Additional file 3: Figure S3. — Association of overall survival (OS) (A) and progression-free survival (PFS) (B) curves show a clear difference between patient outcomes according to response evaluation criteria in solid tumors (RECIST1.1). Note: CR: Complete response, PR: Partial response, PD: Progressive disease, SD: Stable disease. (ZIP 399 kb) [file 13000_2015_426_MOESM3_ESM.zip]

Archive with 2 entries (2 files):
- Figure S3A.jpg
- Figure S3B.jpg
